# Supplementary material for: Screening a Panel of Topical Ophthalmic Medications against MMP-2 and MMP-9 to Investigate Their Potential in Keratoconus Management
Source: Molecules. 2022 Jun 2;27(11):3584. doi: 10.3390/molecules27113584 (PMC9182209; doi:10.3390/molecules27113584)
Supplement: Supplementary file 1 [file molecules-27-03584-s001.zip]

Archive with 1 entries (1 files):
- molecules-1711974-supplementary.pdf
